# Supplementary material for: Combination Therapy with Azithromycin and Clostridium butyricum Retains Anti-Diarrheal Efficacy but Partially Compromises Gut Microbiota Restoration Compared to Probiotics Monotherapy
Source: Microorganisms. 2025 Dec 10;13(12):2812. doi: 10.3390/microorganisms13122812 (PMC12736042; doi:10.3390/microorganisms13122812)
Supplement: Supplementary file 1 [file microorganisms-13-02812-s001.zip]

Archive with 1 entries (1 files):
- microorganisms-4006398-supplementary.pdf
